# Supplementary material for: Sampling through time and phylodynamic inference with coalescent and birth–death models
Source: J R Soc Interface. 2014 Dec 6;11(101):20140945. doi: 10.1098/rsif.2014.0945 (PMC4223917; doi:10.1098/rsif.2014.0945)
Supplement: Example code for simulating and analysing data. [file rsif20140945supp4.gz]

Archive with 3 entries (3 files):
- BD-exponential-homochron1.xml
- MLEcomparison-exponential-homochron1.R
- bdsim0.py
