# Supplementary material for: Sampling through time and phylodynamic inference with coalescent and birth–death models
Source: J R Soc Interface. 2014 Dec 6;11(101):20140945. doi: 10.1098/rsif.2014.0945 (PMC4223917; doi:10.1098/rsif.2014.0945)
Supplement: Example code for simulating and analysing data. [file rsif20140945supp4.gz › BD-exponential-homochron1.xml]

<!-- 
sampfrac approx 20pc, but highly variable
R0 = 1.25
sample size = 100-->

<beast version='2.0' namespace='master.beast:beast.core.parameter'>
  <run spec='InheritanceEnsemble'
	   samplePopulationSizes="true"
	   verbosity="1"
	   simulationTime="25"
	   nTraj="30"
	   >
	   
	<model spec='InheritanceModel' id='model'>
	  <population spec='Population' id='Y0' populationName='Y0'/>
	  
	  <reaction spec='InheritanceReaction' reactionName="beta" rate="1.25">
			Y0:1 -> Y0:1 + Y0:1
	  </reaction>
	  <reaction spec='InheritanceReaction' reactionName="delta" rate="1">
			Y0:1 -> 0
	  </reaction>
	</model>
	
	<initialState spec='InitState'>
	  <lineageSeed spec='Individual' population='@Y0' time="0"/> 
	</initialState>
	
	<populationEndCondition spec='PopulationEndCondition'
                            threshold='0'
                            exceedCondition='false'
                            isRejection='true'
                            population='@Y0'/>
	
	<inheritancePostProcessor spec='LineageSampler'
        nSamples="100"
        samplingTime="25"
        reverseTime="false"
    />
    
	
	
	<output 
		spec='NewickOutput' 
		fileName='BD-exponential-homochronous1-test.nwk'
		collapseSingleChildNodes="true"
	/>
	<output spec='JsonOutput' fileName='BD-exponential-homochronous1-test.json'/>
  </run>
</beast>

<!--
note memory problems if running too many sims; break into pieces and:
cat BD-exponential3.nwk.? > BD-exponential3.nwk

require(rjson)
d <- fromJSON(file='BD-exponential-homochronous1-test.json')
plot(d$trajectories[[1]]$t, d$trajectories[[1]]$Y0, type='line')
for( i in 2:30 )  lines(d$trajectories[[i]]$t, d$trajectories[[i]]$Y0)

plot(d$trajectories[[1]]$t, d$trajectories[[1]]$Y0, type='line', log='y')
for( i in 2:30 )  lines(d$trajectories[[i]]$t, d$trajectories[[i]]$Y0)

sapply(1:30, function(i)  d$trajectories[[i]]$Y0[length(d$trajectories[[i]]$Y0)]  )
hist( sapply(1:30, function(i)  d$trajectories[[i]]$Y0[length(d$trajectories[[i]]$Y0)]  ) )
pdf('popSizeAtSampleTime-exponential-homochronous1.pdf')
hist( sapply(1:30, function(i)  d$trajectories[[i]]$Y0[length(d$trajectories[[i]]$Y0)]  ) , main='Population size at time of sampling')
dev.off()
-->
