# Supplementary material for: Sampling through time and phylodynamic inference with coalescent and birth–death models
Source: J R Soc Interface. 2014 Dec 6;11(101):20140945. doi: 10.1098/rsif.2014.0945 (PMC4223917; doi:10.1098/rsif.2014.0945)
Supplement: Example code for simulating and analysing data. [file rsif20140945supp4.gz › MLEcomparison-exponential-homochron1.R]

nfits = NFITS <- 5 # number of initial conditions to try with optimizer
WHICHTREES <- 1:299 # obtain estimates for this subset of trees (1:ntrees); 
BETA <- 1.25
n <- 100 
CALCULATEPROFILES <- FALSE
CALCULATEBOOTSTRAP <- TRUE

require(deSolve)
require(ape)
require(stats4)
require(bbmle)
require(rcolgem)

true_parameters <- list( Y00 = 1, beta = BETA, delta = 1, rho=.2)
TREEFN <-  'BD-exponential-homochronous1.nwk'
trees <- read.tree(TREEFN)
#~ lapply( trees, function(t) ifelse( length(t$tip.label)==100, {tt <- t; class(t)<-'phylo'; t}, NULL))
ntrees <- length(trees)

COALESCENT_ESTNAMES <- c("Y00", "beta")

.calculate.sample.times <- function(tree) 
{ 
	round( diag(vcv.phylo(tree) ), digits=6)
}

.calculate.fits <- function(ic_fun, obj_fun)
{
		fits <- lapply( 1:nfits, function(i)
		{
			theta0 <- ic_fun()
			initMLL <- do.call( obj_fun, theta0  )
			while (is.infinite(initMLL) | is.nan(initMLL) ) {
				theta0 <- ic_fun()
				initMLL <-  do.call( obj_fun, theta0  )
				print(paste('sampled new theta0'))
			}
			tryCatch( { 
			  fit <- mle2(obj_fun, start = theta0, method='Nelder-Mead', skip.hessian=TRUE, control=list(trace=0,maxit=500,   reltol=1e-06) )
			  }, error = function(e) NA )
		})
		for (i in nfits:1) { if (is.na( fits[[i]] )) { fits[[i]] <- NULL } }
		bestfit_i <- which.min( sapply(1:nfits, function(i) 
		    tryCatch( {-logLik(fits[[i]]) }, error = function(e) Inf )
		 ) )
		fit <- fits[[bestfit_i]]
		if (attr(fit, 'details')$convergence!=0)
		{
			fit <- mle2(obj_fun, start = as.list(coef(fit)), method='BFGS', skip.hessian=FALSE, control=list(trace=0,maxit=300, reltol=1e-06) )
		}
		print(paste(date(), 'end fit'))
		print(exp(coef(fit)))
	fit
}


initial.conditions.co <- function()
{
	beta <- runif(1, 1, 3)
	Y00 <- runif(1, .001, 2)  #NOTE small val
	as.list( log( c(lnY00=Y00, lnbeta=beta)) )
}
			profile.or.null <- function(fit){
				if(!is.null(fit)){
					return(bbmle::profile(fit, which=2, std.err=.5, alpha=.05, trace=TRUE, tol.newmin=.1))
					#return(stats4::profile(fit, which=2, std.err=.5, alpha=.05, trace=TRUE, tol.newmin=.1))
				}
				NULL
			}
calculate.co <- function()
{ # fit coalescent model
	tree_fits <- c()
	profiles <- list()
	bootstraps <- list()
	for (itree in WHICHTREES)
	{
		print(paste(date(), 'start fit', itree))
		tree <- trees[[itree]]
		if (length(tree$tip.label)==n )
		{
			sampleTimes <- .calculate.sample.times(tree)
			sampleHeights <- max(sampleTimes) - sampleTimes
			sampleStates <- matrix( rep(1, n), nrow=n)
			bdt <- binaryDatedTree( tree, sampleTimes )
			nodeHeights <- bdt$heights[(length(bdt$tip.label)+1):length(bdt$heights)]
			maxSampleTime <- max(sampleTimes)
			delta <- c(n, rep(-1, length(nodeHeights)))
			delta_times <- c(0, nodeHeights) 
			itimes <- sort(delta_times, index.return=TRUE)$ix
			ltt_times <- sort(delta_times)
			ltt <- cumsum( delta[itimes] )
			n.extant <- function(h)
			{
				#sum(sampleHeights < h) - sum(nodeHeights < h)
				#pmax( -(ltt_times - h), 0)
				i <- which( ltt_times - h < 0, arr.ind=TRUE) #TODO should return n at 0, but returns 1
				if (length(i) == 0) return(1)
				ltt[i[length(i)]]
			}
			#browser()
			y.at.t <- function(t, parms)
			{
				exp(parms$lnY00) * exp(t * (exp(parms$lnbeta) - 1))
			}
			co.rate <- function(h, parms)
			{
				t <- maxSampleTime - h
				A <- n.extant(h)
				y <- y.at.t(t, parms)
				f <- exp(parms$lnbeta) * y
				if (A < 2) return(0)
				(A * (A-1) /2) * (2*f) / y^2
			}
			d.Lambda <- function(t, y, parms, ...)
			{
				h <- t
				list( co.rate( h, parms) )
			}
			
			#obj_fun <- .coalescent.minus.log.likelihood
			obj_fun <- minus.log.likelihood <- function(lnY00, lnbeta)
			{  #fast implementation
				parms <- list(lnY00 = lnY00, lnbeta=lnbeta)
				times <- c(0,unique(sort(nodeHeights)))
				Lambdas <- ode( y=c(Lambda=0), times=times, func=d.Lambda, parms=parms, method='euler')[,2]
				thetas <- sapply( 1:length(nodeHeights), function(i) exp(-(Lambdas[i+1] - Lambdas[i]) ) )
				corates <- sapply( nodeHeights, function(h) co.rate(h, parms) )
				mll <- -sum(log(corates)) - sum(log(thetas))
				#print(paste(date(), mll))
				mll
			}
			
			fit <- .calculate.fits(initial.conditions.co, obj_fun)
			tree_fits <- c( tree_fits, fit) 
			
			# sep 23 COVERAGE
			parametric.bootstrap <- function(fit)
			{
				N_BOOTSTRAP_REPLICATES <- 1e2
				d.A <- function(t, y, parms, ...)
				{
					A <- y['A']
					Y <- y.at.t(maxSampleTime-t, parms)
					f <- exp(parms$lnbeta) * Y
					list( -(A * (A-1) /2) * (2*f) / Y^2 )
				}
				times <- seq(0,max(nodeHeights)+10, length.out=1000)
				parms <- as.list( coef(fit)) #list(lnY00 = lnY00, lnbeta=lnbeta)
				As <- ode(y=c(A=n), times=times, func=d.A, parms=parms, method='euler')[,2]
				heightsmat <-  approx( (-As + n)/(n-1) , times, xout=runif((n-1)*N_BOOTSTRAP_REPLICATES, 0, 1) )$y
				heightsmat <- matrix(heightsmat, nrow=n-1 )
				theta0 <- as.list( coef(fit) )
				bs_betas <- c()
				for ( k in 1:N_BOOTSTRAP_REPLICATES)
				{
					nodeHeights2 <- sort( heightsmat[,k] )
					n.extant2 <- function(h)
					{
						n - sum(nodeHeights2<h)
					}
					co.rate2 <- function(h, parms)
					{
						t <- maxSampleTime - h
						A <- n.extant2(h)
						y <- y.at.t(t, parms)
						f <- exp(parms$lnbeta) * y
						if (A < 2) return(0)
						(A * (A-1) /2) * (2*f) / y^2
					}
					d.Lambda2 <- function(t, y, parms, ...)
					{
						h <- t
						list( co.rate2( h, parms) )
					}
					obj_fun <- minus.log.likelihood <- function(lnY00, lnbeta)
					{  #fast implementation
						parms <- list(lnY00 = lnY00, lnbeta=lnbeta)
						times <- c(0,unique(sort(nodeHeights2)))
						Lambdas <- ode( y=c(Lambda=0), times=times, func=d.Lambda2, parms=parms, method='euler')[,2]
						thetas <- sapply( 1:length(nodeHeights2), function(i) exp(-(Lambdas[i+1] - Lambdas[i]) ) )
						corates <- sapply( nodeHeights2, function(h) co.rate2(h, parms) )
						mll <- -sum(log(corates)) - sum(log(thetas))
						#print(paste(date(), mll))
						mll
					}
					bs_fit <- tryCatch(
					   mle2(obj_fun, start = theta0, method='Nelder-Mead', skip.hessian=TRUE, control=list(trace=0,maxit=500,   reltol=1e-06) )
					   , error = function(e) NA
					)
					bs_beta <- ifelse( is.na(bs_fit), NA, unname( exp( coef(bs_fit)['lnbeta'] ) ) )
					bs_betas <- c(bs_betas, bs_beta)
				}
				bs_betas <- bs_betas[!is.na(bs_betas)]
				print(mean(bs_betas))
				c( sqrt( sum( (bs_betas - mean(bs_betas))^2 ) / (length(bs_betas)-1) )  
				  , quantile(bs_betas, prob=c(.025, .975) )
				)
			}
			if (CALCULATEPROFILES) 
			{
				profiles[[itree]] <- profile.or.null(fit)
				print( paste( 'CONFINT', date()))
				print( c( exp( coef(fit)[2]), exp( confint(profiles[[itree]])) ) )
			}
			if (CALCULATEBOOTSTRAP)
			{
				print( 'bootstrap time' )
				print(
					system.time( {bootstraps[[itree]] <- parametric.bootstrap(fit) } )
				) 
				print( bootstraps[[itree]])
			}
		}
	}
	print( sapply(tree_fits, function(f) exp(coef(f)['lnbeta']) ) )
	save( tree_fits, file='MLEComparison-exponential-homochron1-coalescentFits.RData'  )
	print( 'MLEComparison-exponential-homochron1-coalescentFits.RData' )
	
	if(CALCULATEPROFILES) save( profiles, file='MLEComparison-exponential-homochron1-coalescentProfiles.RData'  )
	if(CALCULATEBOOTSTRAP) save( bootstraps, file='MLEComparison-exponential-homochron1-coalescentBootstraps.RData'  )
	tree_fits
}


initial.conditions.bd <- function()
{
	rho <- runif(1, .2/2, .2*2)
	beta <- runif(1, 1, 2)
	as.list( log( c(logitrho=rho/(1-rho), lnbeta=beta) ))
}
calculate.bd.1 <- function()
{
	tree_fits <- list()
	profiles <- list()
	for (itree in WHICHTREES)
	{
		print(paste(date(), 'start fit', itree))
		tree <- trees[[itree]]
		if (length(tree$tip.label)==n)
		{
			sampleTimes <- .calculate.sample.times(tree)
			sampleHeights <- max(sampleTimes) - sampleTimes
			#sampleStates <- matrix( rep(1, n), nrow=n)
			bdt <- binaryDatedTree( tree, sampleTimes )
			nodeHeights <- sort( bdt$heights[(length(bdt$tip.label)+1):length(bdt$heights)] )
			maxSampleTime <- max(sampleTimes)
			
			x1 <- max(nodeHeights)
			xis <- nodeHeights
			x0s <- x1 + seq(from=x1/50, to=x1, length.out=50)

			obj_fun.2 <- function(logitrho, lnbeta)
			{ #version in MBE paper (similar to eqn 3 in jtb) and following the ML approach in Sec 4.3 of jtb
				beta <- exp(lnbeta)
				rho <- 1 / (1 + exp(-logitrho))
				delta <- true_parameters$delta
				c1 <- abs(beta - delta)
				c2 <- -(beta - delta - 2 * beta * rho) / c1
				.ooq <- function(xi) {
				  o <- 1 / (2*(1-c2^2) + exp(-c1*xi)*(1-c2)^2 + exp(c1*xi)*(1+c2)^2 )
				  #if (is.infinite(o)) browser()
				  o
				  }
				t3 <-  sum(sapply(xis, function(xi) log(.ooq(xi)))) 
				t1 <- log(beta^(n-1) * (4 * rho)^n)
				t2 <- log( mean( sapply( x0s, .ooq ) )   )
				o <- -t1 - t2 - t3
				ifelse(is.infinite(o), 9999999, o)
			}
			
			fit <- .calculate.fits(initial.conditions.bd, obj_fun.2)
			#tree_fits <- c(tree_fits, fit)
			print(summary(fit))
			print(exp(coef(fit)))
			tree_fits[[itree]] <- fit
			
			# sep 23 COVERAGE
			profile.or.null <- function(fit){
				if(!is.null(fit)){
					return(bbmle::profile(fit, which=2, std.err=.5, alpha=.05, trace=TRUE, tol.newmin=.1))
					#return(stats4::profile(fit, which=2, std.err=.5, alpha=.05, trace=TRUE, tol.newmin=.1))
				}
				NULL
			}
			profiles[[itree]] <- profile.or.null(fit)
			print( paste( 'CONFINT', date()))
			print( c( exp( coef(fit)[2]), exp( confint(profiles[[itree]])) ) )
		}
	}
	save( tree_fits, file='MLEComparison-exponential-homochron1-bdFits.RData'  )
	print( 'MLEComparison-exponential-homochron1-bdFits.RData' )
	
	save( profiles, file='MLEComparison-exponential-homochron1-bdProfiles.RData'  )
	tree_fits
}


#~~~~~~~~~~~~~~~~~~~~~~~~~~~~~~~~~~~~~~~~~~~~~~~~~~~~~~~~~~~~~~~~~~~~~~~
bd.accuracy <- function(itrees, bdfits )
{
fits <- lapply(itrees, function(i) bdfits[[i]])
print('bd accuracy')
	betas <-  sapply(fits, function(f) exp(coef(f)['lnbeta']) )
	print('betas')
	print('bias')
	print( mean( betas - true_parameters[['beta']] ) )
	print('rmse')
	print( sqrt(  mean( (betas - true_parameters[['beta']] )^2 ) ) )
	print('~~~~~~~')
	rhos <-  sapply(fits, function(f) 1 / (1 - exp(-coef(f)['logitrho']) ))
	print('rho')
	print('bias')
	print( mean( rhos - true_parameters[['rho']] ) )
	print('rmse')
	print( sqrt(  mean( (rhos - true_parameters[['rho']] )^2 ) ) )
#~ 	X11(); plot(betas, ps, ylab='p', xlab='beta')
	print('variance of betas')
	print(var(betas))
	betas
}
co.accuracy <- function( itrees, cofits )
{
fits <- lapply(itrees, function(i) cofits[[i]])
print('~~~~~~~~~~~~~~')
print('co accuracy')
	betas <-  sapply(fits, function(f) exp(coef(f)['lnbeta']) )
	Y00s <-  sapply(fits, function(f) exp(coef(f)['lnY00']) )
	print('bias')
	print(  mean( betas - true_parameters[['beta']] )  ) 
	print('rmse')
	print( sqrt( mean( (betas - true_parameters[['beta']] )^2 ) ) )
	#X11(); plot( betas, Y00s) 
	print('variance of betas')
	print(var(betas))
print('~~~~~~~~~~~~~~')
	betas
}

.violin.plot <- function()
{
	require(vioplot)
	load('MLEComparison-exponential-homochron1-coalescentFits.RData')
	cofits <- tree_fits
	load('MLEComparison-exponential-homochron1-bdFits.RData')
	bdfits <- tree_fits
	
	load('MLE-IF-homochronous1-data-mles.RData')
	mifcobetas <- mles[,2]
	mifcoll <- log(mles[,3])
	
	itrees <- as.numeric( rownames(mles) )
	
	bdbetas <- bd.accuracy(itrees, bdfits)
	cobetas <- co.accuracy(itrees, cofits)
	
	coll <- sapply( itrees, function(i) logLik(cofits[[i]]))
	bdll <- sapply( itrees, function(i) logLik(bdfits[[i]]))
	
	
	betas <- cbind( cobetas, bdbetas, mifcobetas )
	colnames(betas) <- c('co', 'bd', 'mifco')
	X11(); pairs(betas)
	
	print(t.test( bdbetas -true_parameters[['beta']] ))
	print(t.test( cobetas -true_parameters[['beta']] ))
	print(t.test( betas[,3] -true_parameters[['beta']] ))
	
	print('RMSE')
	print( sqrt( colMeans((betas - true_parameters[['beta']])^2) ) )
	print(var(betas))
	print(cor(betas))
	
	pdf('vioplot-exponential-homochronous1.pdf', width=6.5, height=3)
#~ X11()
	par(mfcol=c(1,2))
	par( mai=c(.85, .85, .1, .1)) 
	vnames <- c( 
	  expression(hat(lambda)^C)
	  , expression(hat(lambda)^(BD))
#~ 	  , expression(hat(lambda)^(DSC))
	 )
	vioplot( betas[,1], betas[,2], col='grey' , names=vnames) # betas[,3] ,
	abline(h=true_parameters[['beta']],col='red')
	scatter.smooth( coll, bdll , xlab='CoM log likelihood', ylab='BDM log likelihood', pch=19, cex=.4)
	#scatter.smooth( mifcoll, bdll , xlab='IF CoM log likelihood', ylab='BDM log likelihood', pch=19, cex=.4)
	dev.off()
	
	pdf('lambdaPairs-exponential-homochronous1.pdf')
#~ X11()
	panel.cor <- function(x, y, digits=2, prefix="", cex.cor, ...)
	{
		usr <- par("usr"); on.exit(par(usr))
		par(usr = c(0, 1, 0, 1))
		r <- abs(cor(x, y))
		txt <- format(c(r, 0.123456789), digits=digits)[1]
		txt <- paste(prefix, txt, sep="")
		if(missing(cex.cor)) cex.cor <- 0.8/strwidth(txt)
		text(0.5, 0.5, txt, cex = cex.cor * max(r, .5))
	}
	labs <- c( 'BDM', 'CoM', expression(P({s[i]})), 'Aug. CoM' )
	pairs(betas
	  , labels = vnames
	  , main=''
	  , lower.panel=panel.cor
	  , upper.panel=function(x,y) {smoothScatter( x, y, nrpoints=Inf, pch=19, cex=.4, add = TRUE); panel.smooth(x,y, pch=19, cex=.4, add =TRUE)}
	  )
	dev.off()
}


.coverage <- function(profilefn='MLEComparison-exponential-homochron1-coalescentProfiles.RData')
{
	load(profilefn)#profiles
	
	iscovered <- function(ci,val){
		lc <- ci[1]
		uc <- ci[2]
		if((val>=lc)&(val<=uc)){
			return(TRUE)
		}
		else{
			return(FALSE)
		}
	}
	
	sapply( 1:length(profiles), function(k)
	{
		tryCatch( iscovered( exp(confint(profiles[[k]])), BETA), 
		  error = function(e) NULL)
	}) -> covered
	
	ucovered <- unlist(covered) 
	print ( paste('Null values', length(covered) - length(ucovered) ) )
	print ( paste('Coverage', sum(ucovered) / length(ucovered) ) )
	
	covered
}
.coverage2 <- function()
{
	load('MLEComparison-exponential-homochron1-coalescentBootstraps.RData')#
	
	iscovered <- function(ci,val){
		lc <- ci[2]
		uc <- ci[3]
		if((val>=lc)&(val<=uc)){
			return(TRUE)
		}
		else{
			return(FALSE)
		}
	}
	
	sapply( 1:length(bootstraps), function(k)
	{
		tryCatch( iscovered( bootstraps[[k]] , BETA), 
		  error = function(e) NULL)
	}) -> covered
	
	ucovered <- unlist(covered) 
	print ( paste('Null values', length(covered) - length(ucovered) ) )
	print ( paste('Coverage', sum(ucovered) / length(ucovered) ) )
	
#~ 	covered
}

#~~~~~~~~~~~~~~~~~~~~~~~~~~~~~~~~~~~~~~~~~~~~~~~~~~~~~~~~~~~~~~~~~~~~~~~
#~ calculate.bd.1()
#~ calculate.co()


#~ .violin.plot()


#~ .coverage(profilefn='MLEComparison-exponential-homochron1-bdProfiles.RData')

.coverage2()

#~ OUTPUT
#~ Coalescent Coverage #~ 
#~ > print ( paste('Null values', length(covered) - length(ucovered) ) )
#~ [1] "Null values 10"
#~ > print ( paste('Coverage', sum(ucovered) / length(ucovered) ) )
#~ [1] "Coverage 0.750865051903114"
#~  BD coverage
#~ [1] "Null values 10"
#~ [1] "Coverage 0.955017301038062"


#~ [1] "bd accuracy"
#~ [1] "betas"
#~ [1] "bias"
#~ [1] 0.0003843082
#~ [1] "rmse"
#~ [1] 0.03772045
#~ [1] "~~~~~~~"
#~ [1] "rho"
#~ [1] "bias"
#~ [1] -0.2117245
#~ [1] "rmse"
#~ [1] 1.108744
#~ [1] "variance of betas"
#~ [1] 0.001436234
#~ [1] "~~~~~~~~~~~~~~"
#~ [1] "co accuracy"
#~ [1] "bias"
#~ [1] 0.001961057
#~ [1] "rmse"
#~ [1] 0.03942509
#~ [1] "variance of betas"
#~ [1] 0.001565259
#~ [1] "~~~~~~~~~~~~~~"
#~ 
#~ 	One Sample t-test
#~ 
#~ data:  bdbetas - true_parameters[["beta"]]
#~ t = 0.1044, df = 105, p-value = 0.917
#~ alternative hypothesis: true mean is not equal to 0
#~ 95 percent confidence interval:
#~  -0.006914331  0.007682948
#~ sample estimates:
#~    mean of x 
#~ 0.0003843082 
#~ 
#~ 
#~ 	One Sample t-test
#~ 
#~ data:  cobetas - true_parameters[["beta"]]
#~ t = 0.5103, df = 105, p-value = 0.6109
#~ alternative hypothesis: true mean is not equal to 0
#~ 95 percent confidence interval:
#~  -0.005658371  0.009580485
#~ sample estimates:
#~   mean of x 
#~ 0.001961057 
#~ 
#~ 
#~ 	One Sample t-test
#~ 
#~ data:  betas[, 3] - true_parameters[["beta"]]
#~ t = 3.0503, df = 105, p-value = 0.002895
#~ alternative hypothesis: true mean is not equal to 0
#~ 95 percent confidence interval:
#~  0.003849286 0.018149653
#~ sample estimates:
#~  mean of x 
#~ 0.01099947 
#~ 
#~ [1] "RMSE"
#~         co         bd      mifco 
#~ 0.03942509 0.03772045 0.03855368 
#~                co          bd       mifco
#~ co    0.001565259 0.001420774 0.001370952
#~ bd    0.001420774 0.001436234 0.001372000
#~ mifco 0.001370952 0.001372000 0.001378402
#~              co        bd     mifco
#~ co    1.0000000 0.9475877 0.9333428
#~ bd    0.9475877 1.0000000 0.9751101
#~ mifco 0.9333428 0.9751101 1.0000000
