# Supplementary material for: Sampling through time and phylodynamic inference with coalescent and birth–death models
Source: J R Soc Interface. 2014 Dec 6;11(101):20140945. doi: 10.1098/rsif.2014.0945 (PMC4223917; doi:10.1098/rsif.2014.0945)
Supplement: Example code for simulating and analysing data. [file rsif20140945supp4.gz › bdsim0.py]

""" 
Author: Erik M Volz <e.volz@imperial.ac.uk>
Date: August 1, 2014

gillespie simulation of birth death tree
this generates the entire tree including extant lines at final time point

for ((i = 0; i < 299; i++)); do date; python bdsim0.py $i; date; done

sampling to be done in R, example code here: 
require(ape)
require(phytools)
t <- read.newick(file='bdtree.nwk') # 1.5 minutes
t <- collapse.singles(t)


todrop <-  t$tip.label[ FALSE==grepl("D", t$tip.label) ]
tokeep <-  t$tip.label[ grepl("D", t$tip.label) ]
todrop <- c( todrop, tokeep[runif(length(tokeep)) > .01])

t <- drop.tip(t, todrop); # 1 second
"""


OUTSTEM = 'highSampFrac'  # toggle experiment, default ''


from pylab import *
from scipy.stats.distributions import rv_discrete
import pdb, csv, time, copy, sys, re
from ete2 import Tree
from random import choice

print time.ctime(), 'start'

if len( sys.argv ) > 1:
	simid = sys.argv[1]
else:
	simid = ''

#<default parameters>
gamma = 1.
beta = 2.
I0=1.
tfin = 15. # final sim time
n  = 100
rho = .01
#</default parameters>

if OUTSTEM == 'highSampFrac':
	rho = .5


def birth_rate(x):
	return beta * x

def death_rate(x):
	return gamma * x

def weighted_choice(weights, objects):
	"""Return a random item from objects, with the weighting defined by weights 
	(which must sum to 1)."""
	cs = cumsum(weights) #An array of the weights, cumulatively summed.
	idx = sum(cs < rand()) #Find the index of the first weight over a random value.
	return objects[idx]

def rates(x):
	r = [ birth_rate(x), 
	      death_rate(x)]
	R = sum( sum(r) )
	return r,  R


class Agent:
	parent = None
	daughters = []
	state = None
	donor_transmissions = []
	recipient_transmission = None
	treeNode = None
	treeNodeTime = None
	#~ def __init__(self, rt):
	def __init__(self, tn, tnt):
		#~ self.recipient_transmission = rt
		self.treeNode = tn
		self.treeNodeTime = tnt
		self.state='I0'
#

R = ndeaths = 0
while ndeaths < n/rho : 
	if R == 0:
		#restart
		x0 = I0
		root = Tree()
		agent0 = Agent(root, 0.)
		treeNode2heights = { root : tfin }
		root.add_feature( 'height' , tfin )
		root.add_feature( 'time' , 0. )
		agents = [agent0]
		
		t = 0
		X = [x0]
		T = [t]
		x = x0
		r,R = rates(x0)
		t = t + exponential(scale=1./R)
		ndeaths = 0
	#
	whichEvent = wec = weighted_choice( r / R, range(2) )
	if wec==0:#birth
		x += 1.
		T.append(t)
		X.append(x)
		
		donor = choice( agents )
		oldTreeNode = donor.treeNode
		newTreeNode = oldTreeNode.add_child( name='%1.12f_%s' % (t,'B'), dist = t - oldTreeNode.time)
		treeNode2heights[newTreeNode] = tfin - t
		newTreeNode.add_feature('height', tfin-t)
		newTreeNode.add_feature('time', t)
		newagent = Agent(newTreeNode, t)
		agents.append(newagent)
		donor.treeNode = newTreeNode
	elif wec==1:#death
		x -= 1
		iagent = choice( range(len(agents)) )
		agent = agents.pop(iagent)
		newTreeNode = agent.treeNode.add_child( name='%1.12f_%s' % (t,'D'), dist = t - agent.treeNode.time ) # add terminal
		treeNode2heights[newTreeNode] = tfin - t
		newTreeNode.add_feature('height', tfin-t)
		newTreeNode.add_feature('time', t)
		agent.treeNode = newTreeNode
		agent.treeNodeTime = t
		ndeaths += 1
	#
	print t, x, wec
	if len(agents)!=x:
		pdb.set_trace()
	r,  R = rates(x)
	t = t + exponential(scale=1./R)
#

terminals = list()
i = 0
sampleStates = dict()
state2statevec = {'I0' : eye(3)[0], 'I1': eye(3)[1], 'I2':eye(3)[2] }
for agent in agents:
	agentName = '%i_%s' % (i, "A")
	newTreeNode = agent.treeNode.add_child( name=agentName, dist = tfin - agent.treeNode.time ) # add terminal
	i+=1
	sampleStates[agentName] = state2statevec[agent.state]
	treeNode2heights[newTreeNode] = 0.
	newTreeNode.add_feature('height', 0.)
	newTreeNode.add_feature('time',tfin)
	agent.treeNode = newTreeNode
	agent.treeNodeTime = t
	terminals.append(newTreeNode)
#
#~ write tree
root.write(format=5, outfile='simdata/bdtree%s-%s.nwk' % (OUTSTEM, simid))
#
#~ write the sim trajectories
o = c_[T, X]
savetxt( 'simdata/bdtraj%s-%s.tsv' % (OUTSTEM, simid), o)
